# Supplementary material for: Does Size Matter? The Case of Piezoresistive Properties of Carbon Nanotubes/Elastomer Nanocomposite Synthesized through Mechanochemistry
Source: Nanomaterials (Basel). 2022 Oct 25;12(21):3741. doi: 10.3390/nano12213741 (PMC9658284; doi:10.3390/nano12213741)
Supplement: Supplementary file 1 [file nanomaterials-12-03741-s001.zip]

Archive with 1 entries (1 files):
- nanomaterials-1986066-Supplementary.pdf
